# Supplementary material for: The influence of societal individualism on a century of tobacco use: modelling the prevalence of smoking
Source: BMC Public Health. 2015 Dec 22;15:1280. doi: 10.1186/s12889-015-2576-6 (PMC4688941; doi:10.1186/s12889-015-2576-6)
Supplement: Additional file 2 — Smoking prevalence and tobacco consumption data. CSV file containing four columns: country number as it appears in Table A.1 of the Additional file 1, year (t), measurement (x(t) or c(t)), and type of measurement (0 indicates a smoking prevalence measurement, while 1 indicates a cigarette consumption measurement). (CSV 35 kb) [file 12889_2015_2576_MOESM2_ESM.csv]

1	1920	1.6	1
1	1921	1.8	1
1	1922	1.6	1
1	1923	1.5	1
1	1924	1.6	1
1	1925	1.6	1
1	1926	1.6	1
1	1927	1.7	1
1	1928	1.8	1
1	1929	1.8	1
1	1930	1.7	1
1	1931	1.2	1
1	1932	1.1	1
1	1933	1.2	1
1	1934	1.2	1
1	1935	1.2	1
1	1936	1.3	1
1	1937	1.4	1
1	1938	1.5	1
1	1939	1.7	1
1	1940	1.8	1
1	1941	1.6	1
1	1942	1.8	1
1	1943	1.8	1
1	1944	1.8	1
1	1945	1.7	1
1	1946	1.8	1
1	1947	2.2	1
1	1948	2.7	1
1	1949	3.1	1
1	1950	3.5	1
1	1951	4.1	1
1	1952	4.1	1
1	1953	3.9	1
1	1954	4.5	1
1	1955	4.8	1
1	1956	5.2	1
1	1957	5.6	1
1	1958	5.8	1
1	1959	6.1	1
1	1960	6.5	1
1	1961	6.8	1
1	1962	6.9	1
1	1963	7	1
1	1964	7.2	1
1	1965	7.3	1
1	1966	7.6	1
1	1967	7.3	1
1	1968	7.6	1
1	1969	7.8	1
1	1970	8	1
1	1971	7.9	1
1	1972	8.1	1
1	1973	8.4	1
1	1974	9.1	1
1	1975	8.8	1
1	1976	8.2	1
1	1977	8.9	1
1	1978	8.8	1
1	1979	8.7	1
1	1980	9	1
1	1981	8.7	1
1	1982	8.4	1
1	1983	7.9	1
1	1984	7.7	1
1	1985	7.7	1
1	1986	7.7	1
1	1987	7.3	1
1	1988	7.3	1
1	1989	7.3	1
1	1990	7.4	1
1	1991	7	1
1	1992	7.1	1
1	1993	6.4	1
1	1994	6.1	1
1	1995	6	1
1	1996	5.3	1
1	1997	5.3	1
1	1998	5.1	1
1	1999	4.9	1
1	2000	4.7	1
1	2001	4.3	1
1	2002	4.1	1
1	2003	4.2	1
1	2004	4.1	1
1	2005	4	1
1	2006	3.9	1
1	2007	3.8	1
1	2008	3.9	1
1	2009	3.8	1
1	2010	3.7	1
1	1964	0.43	0
1	1966	0.4	0
1	1969	0.37	0
1	1974	0.378	0
1	1976	0.384	0
1	1980	0.36	0
1	1983	0.354	0
1	1986	0.306	0
1	1989	0.286	0
1	1992	0.26	0
1	1995	0.241	0
1	1998	0.221	0
1	2001	0.198	0
1	2004	0.174	0
1	2007	0.166	0
1	2010	0.151	0
2	1923	1.6	1
2	1924	2.1	1
2	1925	2.2	1
2	1926	2.4	1
2	1927	2.5	1
2	1928	2.6	1
2	1929	2.7	1
2	1930	2.6	1
2	1931	2.7	1
2	1932	3	1
2	1933	2.7	1
2	1934	2.5	1
2	1935	2.4	1
2	1936	2.3	1
2	1937	2.2	1
2	1938	2.6	1
2	1939	3.4	1
2	1940	4.2	1
2	1941	4.9	1
2	1942	4.5	1
2	1943	4.3	1
2	1944	3.4	1
2	1945	1.3	1
2	1946	1.1	1
2	1947	1.6	1
2	1948	2	1
2	1949	2.5	1
2	1950	3	1
2	1951	3.4	1
2	1952	3.6	1
2	1953	3.7	1
2	1954	3.2	1
2	1955	3.6	1
2	1956	4	1
2	1957	4.2	1
2	1958	4.5	1
2	1959	4.6	1
2	1960	4.7	1
2	1961	4.6	1
2	1962	4.8	1
2	1963	5	1
2	1964	5.1	1
2	1965	5.3	1
2	1966	5.7	1
2	1967	5.8	1
2	1968	5.9	1
2	1969	6.1	1
2	1970	6.4	1
2	1971	6.6	1
2	1972	6.5	1
2	1973	7	1
2	1974	6.9	1
2	1975	6.6	1
2	1976	6.8	1
2	1977	6.9	1
2	1978	7	1
2	1979	7.2	1
2	1980	7.1	1
2	1981	7.1	1
2	1982	7	1
2	1983	7.1	1
2	1984	6.9	1
2	1985	6.9	1
2	1986	6.9	1
2	1987	6.7	1
2	1988	6.3	1
2	1989	6.1	1
2	1990	6.2	1
2	1991	6.3	1
2	1992	6	1
2	1993	5.7	1
2	1994	5.8	1
2	1995	5.5	1
2	1996	5.3	1
2	1997	5.6	1
2	1998	6.3	1
2	1999	6.5	1
2	2000	6.4	1
2	2001	6.2	1
2	2002	4.7	1
2	2003	4.5	1
2	2004	4.5	1
2	1972	0.229	0
2	1979	0.235	0
2	1986	0.255	0
2	1997	0.243	0
2	2006	0.232	0
3	1921	1.6	1
3	1922	1.7	1
3	1923	1.8	1
3	1924	2	1
3	1925	2	1
3	1926	2	1
3	1927	2.2	1
3	1928	2.5	1
3	1929	2.7	1
3	1930	3	1
3	1931	3	1
3	1932	2.6	1
3	1933	2.4	1
3	1934	2.1	1
3	1935	2.1	1
3	1936	2.2	1
3	1937	2.2	1
3	1938	2.1	1
3	1939	2.1	1
3	1940	1.8	1
3	1941	1.6	1
3	1942	1.4	1
3	1943	0.8	1
3	1944	0.9	1
3	1945	1.1	1
3	1946	2.6	1
3	1947	3.5	1
3	1948	3.6	1
3	1949	3.4	1
3	1950	3.4	1
3	1951	3.3	1
3	1952	3.2	1
3	1953	3.3	1
3	1954	3.3	1
3	1955	3.4	1
3	1956	3.6	1
3	1957	3.9	1
3	1958	4.1	1
3	1959	4	1
3	1960	4.3	1
3	1961	4.4	1
3	1962	4.6	1
3	1963	4.8	1
3	1964	4.9	1
3	1965	5.4	1
3	1966	5.7	1
3	1967	5.8	1
3	1968	5.9	1
3	1969	6.2	1
3	1970	6.6	1
3	1971	6.8	1
3	1972	7	1
3	1973	7.4	1
3	1974	7.3	1
3	1975	6.8	1
3	1976	6.6	1
3	1977	6.3	1
3	1978	5.5	1
3	1979	5.9	1
3	1980	5.9	1
3	1981	5.8	1
3	1982	6.2	1
3	1983	5.9	1
3	1984	5.9	1
3	1985	5.4	1
3	1986	5.3	1
3	1987	4.9	1
3	1988	5	1
3	1989	4.8	1
3	1990	4.6	1
3	1991	4.7	1
3	1992	4.5	1
3	1993	4.2	1
3	1994	4	1
3	1995	4.1	1
3	1996	4	1
3	1997	3.8	1
3	1998	4	1
3	1999	4.4	1
3	2000	4.5	1
3	2001	4.2	1
3	2002	4.6	1
3	2003	4.6	1
3	2004	4.3	1
3	2005	4.2	1
3	2006	4.2	1
3	2007	3.9	1
3	2008	3.7	1
3	2009	3.6	1
3	2010	3.9	1
3	2011	3.1	1
3	1997	0.255	0
3	2001	0.241	0
3	2004	0.237	0
3	2008	0.205	0
4	1920	1	1
4	1921	1.1	1
4	1922	0.9	1
4	1923	1	1
4	1924	1.1	1
4	1925	1.2	1
4	1926	1.4	1
4	1927	1.6	1
4	1928	1.8	1
4	1929	2.1	1
4	1930	2	1
4	1931	1.7	1
4	1932	1.4	1
4	1933	1.6	1
4	1934	1.8	1
4	1935	1.9	1
4	1936	2	1
4	1937	2.3	1
4	1938	2.4	1
4	1939	2.4	1
4	1940	2.6	1
4	1941	2.9	1
4	1942	3.3	1
4	1943	3.6	1
4	1944	3.7	1
4	1945	4.5	1
4	1946	4.7	1
4	1947	4.7	1
4	1948	4.8	1
4	1949	4.9	1
4	1950	4.9	1
4	1951	4.4	1
4	1952	4.9	1
4	1953	5.7	1
4	1954	5.8	1
4	1955	6.4	1
4	1956	6.8	1
4	1957	7.4	1
4	1958	7.8	1
4	1959	8	1
4	1960	7.9	1
4	1961	8.3	1
4	1962	8.6	1
4	1963	8.7	1
4	1964	8.7	1
4	1965	9	1
4	1966	9.4	1
4	1967	9.3	1
4	1968	8.9	1
4	1969	8.8	1
4	1970	9.2	1
4	1971	9.2	1
4	1972	9.4	1
4	1973	9.5	1
4	1974	9.6	1
4	1975	9.5	1
4	1976	9.8	1
4	1977	9.7	1
4	1978	9.5	1
4	1979	9.7	1
4	1980	9.6	1
4	1981	9.6	1
4	1982	9.6	1
4	1983	8.9	1
4	1984	8.7	1
4	1985	8.2	1
4	1986	7.7	1
4	1987	7.2	1
4	1988	6.9	1
4	1989	6.3	1
4	1990	6.2	1
4	1991	5.5	1
4	1992	5.5	1
4	1993	5.3	1
4	1994	5.9	1
4	1995	5.3	1
4	1996	5.5	1
4	1997	5.2	1
4	1998	5.1	1
4	1999	5	1
4	2000	4.8	1
4	2001	4.6	1
4	2002	4	1
4	2003	3.8	1
4	2004	3.6	1
4	2005	3.4	1
4	2006	3.1	1
4	2007	3	1
4	2008	2.8	1
4	2009	2.9	1
4	2010	3.3	1
4	1964	0.42	0
4	1965	0.425	0
4	1966	0.425	0
4	1967	0.42	0
4	1968	0.41	0
4	1969	0.4	0
4	1970	0.395	0
4	1971	0.395	0
4	1972	0.39	0
4	1979	0.344	0
4	1981	0.328	0
4	1983	0.312	0
4	1985	0.304	0
4	1986	0.283	0
4	1988	0.308	0
4	1989	0.31	0
4	1990	0.282	0
4	1991	0.259	0
4	1994	0.255	0
4	1996	0.245	0
4	1998	0.238	0
4	2001	0.224	0
4	2003	0.187	0
4	2005	0.173	0
4	2007	0.182	0
4	2008	0.175	0
4	2009	0.162	0
4	2010	0.163	0
4	2011	0.157	0
5	1920	1.1	1
5	1921	1	1
5	1922	1.1	1
5	1923	1.3	1
5	1924	1.3	1
5	1925	1.4	1
5	1926	1.5	1
5	1927	1.5	1
5	1928	1.7	1
5	1929	1.1	1
5	1930	1.4	1
5	1931	1.4	1
5	1932	1.2	1
5	1933	1.2	1
5	1934	1.2	1
5	1935	1.3	1
5	1936	1.4	1
5	1937	1.5	1
5	1938	1.5	1
5	1939	1.7	1
5	1940	1.6	1
5	1941	1.5	1
5	1942	1.7	1
5	1943	1	1
5	1944	1.2	1
5	1945	1.1	1
5	1946	1.9	1
5	1947	2.1	1
5	1948	2.3	1
5	1949	3.1	1
5	1950	3.5	1
5	1951	3	1
5	1952	3.3	1
5	1953	3.4	1
5	1954	3.2	1
5	1955	3.2	1
5	1956	3.2	1
5	1957	3.3	1
5	1958	3.6	1
5	1959	3.8	1
5	1960	4	1
5	1961	4	1
5	1962	4.1	1
5	1963	4.3	1
5	1964	4	1
5	1965	4.1	1
5	1966	4.2	1
5	1967	4.2	1
5	1968	4.3	1
5	1969	4.6	1
5	1970	4.6	1
5	1971	4.7	1
5	1972	5	1
5	1973	5.1	1
5	1974	4.9	1
5	1975	5.1	1
5	1976	5.4	1
5	1977	5.3	1
5	1978	5.1	1
5	1979	5.1	1
5	1980	4.8	1
5	1981	4.9	1
5	1982	5.3	1
5	1983	4.9	1
5	1984	5.1	1
5	1985	5.1	1
5	1986	4.9	1
5	1987	4.7	1
5	1988	4.5	1
5	1989	4.4	1
5	1990	4.2	1
5	1991	4.2	1
5	1992	4.3	1
5	1993	4.1	1
5	1994	4.1	1
5	1995	4.1	1
5	1996	4.2	1
5	1997	4.2	1
5	1998	4.3	1
5	1999	4.5	1
5	2000	5	1
5	2001	5.1	1
5	2002	5	1
5	2003	5.4	1
5	2004	5.4	1
5	2005	5.2	1
5	2006	5.3	1
5	2007	5	1
5	2008	5	1
5	2009	5	1
5	2010	4.9	1
5	1970	0.575	0
5	1971	0.56	0
5	1972	0.55	0
5	1973	0.545	0
5	1974	0.55	0
5	1975	0.53	0
5	1976	0.54	0
5	1977	0.53	0
5	1978	0.515	0
5	1979	0.51	0
5	1980	0.505	0
5	1981	0.49	0
5	1982	0.48	0
5	1983	0.485	0
5	1984	0.47	0
5	1985	0.465	0
5	1986	0.49	0
5	1987	0.46	0
5	1988	0.445	0
5	1989	0.44	0
5	1990	0.445	0
5	1991	0.44	0
5	1992	0.425	0
5	1993	0.42	0
5	1994	0.37	0
5	1995	0.355	0
5	1996	0.34	0
5	1997	0.32	0
5	1998	0.31	0
5	1999	0.31	0
5	2000	0.305	0
5	2001	0.295	0
5	2002	0.28	0
5	2003	0.28	0
5	2004	0.26	0
5	2005	0.26	0
5	2006	0.25	0
5	2007	0.24	0
5	2008	0.23	0
5	2009	0.19	0
5	2010	0.2	0
6	1920	3.6	1
6	1921	2.7	1
6	1922	2.9	1
6	1923	3.5	1
6	1924	3.6	1
6	1925	3.6	1
6	1926	3.5	1
6	1927	4	1
6	1928	4.1	1
6	1929	4.2	1
6	1930	4.4	1
6	1931	3.4	1
6	1932	3.2	1
6	1933	3.3	1
6	1934	3.6	1
6	1935	3.7	1
6	1936	3.8	1
6	1937	4.2	1
6	1938	4.6	1
6	1939	4	1
6	1940	3.8	1
6	1941	4.6	1
6	1942	3.7	1
6	1943	3.7	1
6	1944	3	1
6	1945	2.1	1
6	1946	2.9	1
6	1947	3.6	1
6	1948	4.2	1
6	1949	4.2	1
6	1950	4.4	1
6	1951	4.5	1
6	1952	5	1
6	1953	4.9	1
6	1954	5.2	1
6	1955	5.3	1
6	1956	5.4	1
6	1957	5.1	1
6	1958	4.8	1
6	1959	5.3	1
6	1960	5.6	1
6	1961	5.8	1
6	1962	5.8	1
6	1963	6.1	1
6	1964	4.6	1
6	1965	5.4	1
6	1966	5.2	1
6	1967	5.4	1
6	1968	5.1	1
6	1969	5.2	1
6	1970	5.1	1
6	1971	5.5	1
6	1972	5.8	1
6	1973	5.6	1
6	1974	6	1
6	1975	6.1	1
6	1976	4.8	1
6	1977	4.9	1
6	1978	4.9	1
6	1979	5.1	1
6	1980	5.1	1
6	1981	4.7	1
6	1982	4.9	1
6	1983	5	1
6	1984	5.2	1
6	1985	4.7	1
6	1986	5	1
6	1987	5.3	1
6	1988	5.1	1
6	1989	5.3	1
6	1990	4.9	1
6	1991	4.7	1
6	1992	4.6	1
6	1993	3.9	1
6	1994	3.7	1
6	1995	3.4	1
6	1996	3.5	1
6	1997	3.5	1
6	1998	3.5	1
6	1999	3.5	1
6	2000	3.4	1
6	2001	3.5	1
6	2002	3.5	1
6	2003	3.4	1
6	2004	3.4	1
6	2005	3.5	1
6	2006	3.4	1
6	2007	3.3	1
6	2008	4.6	1
6	2009	2.4	1
6	1978	0.266	0
6	1979	0.272	0
6	1980	0.261	0
6	1981	0.272	0
6	1982	0.244	0
6	1983	0.249	0
6	1984	0.246	0
6	1985	0.228	0
6	1986	0.251	0
6	1987	0.267	0
6	1988	0.267	0
6	1989	0.259	0
6	1990	0.259	0
6	1991	0.27	0
6	1992	0.26	0
6	1993	0.239	0
6	1994	0.227	0
6	1995	0.24	0
6	1996	0.224	0
6	1997	0.241	0
6	1998	0.251	0
6	1999	0.232	0
6	2000	0.234	0
6	2001	0.238	0
6	2002	0.234	0
6	2003	0.222	0
6	2004	0.23	0
6	2005	0.218	0
6	2006	0.214	0
6	2007	0.206	0
6	2008	0.204	0
6	2009	0.186	0
6	2010	0.19	0
6	2011	0.178	0
7	1900	0.2	1
7	1901	0.2	1
7	1902	0.2	1
7	1903	0.2	1
7	1904	0.2	1
7	1905	0.2	1
7	1906	0.2	1
7	1907	0.3	1
7	1908	0.3	1
7	1909	0.3	1
7	1910	0.3	1
7	1913	0.4	1
7	1923	0.7	1
7	1924	0.9	1
7	1932	1.6	1
7	1933	1.6	1
7	1934	1.5	1
7	1935	1.4	1
7	1936	1.5	1
7	1937	1.6	1
7	1938	1.6	1
7	1939	1.8	1
7	1940	1.7	1
7	1941	1.4	1
7	1942	1	1
7	1943	0.9	1
7	1944	0.8	1
7	1945	1.2	1
7	1946	1.6	1
7	1947	2.1	1
7	1948	2.3	1
7	1949	2.4	1
7	1950	2.7	1
7	1951	2.9	1
7	1952	3.1	1
7	1953	3	1
7	1954	3.1	1
7	1955	3.3	1
7	1956	3.5	1
7	1957	3.7	1
7	1958	3.8	1
7	1959	3.6	1
7	1960	3.6	1
7	1961	3.7	1
7	1962	3.8	1
7	1963	3.8	1
7	1964	3.9	1
7	1965	4.1	1
7	1966	4.2	1
7	1967	4.5	1
7	1968	4.6	1
7	1969	4.7	1
7	1970	4.9	1
7	1971	5.1	1
7	1972	5	1
7	1973	5.2	1
7	1974	5.5	1
7	1975	5.7	1
7	1976	5.6	1
7	1977	5.8	1
7	1978	5.6	1
7	1979	5.8	1
7	1980	5.7	1
7	1981	5.6	1
7	1982	5.6	1
7	1983	5.7	1
7	1984	5.7	1
7	1985	6	1
7	1986	5.9	1
7	1987	5.8	1
7	1988	5.7	1
7	1989	5.7	1
7	1990	5.7	1
7	1991	5.8	1
7	1992	5.7	1
7	1993	5.5	1
7	1994	5.3	1
7	1995	5.1	1
7	1996	5	1
7	1997	4.8	1
7	1998	4.8	1
7	1999	4.8	1
7	2000	4.7	1
7	2001	4.8	1
7	2002	4.5	1
7	2003	3.9	1
7	2004	3	1
7	2005	3	1
7	2006	3	1
7	2007	3	1
7	2008	2.9	1
7	2009	3	1
7	2010	3	1
7	1960	0.32	0
7	1965	0.25	0
7	1967	0.26	0
7	1980	0.3	0
7	1987	0.3	0
7	1988	0.27	0
7	1989	0.28	0
7	1990	0.3	0
7	1991	0.31	0
7	1992	0.29	0
7	1993	0.29	0
7	1994	0.28	0
7	1995	0.29	0
7	1997	0.28	0
7	1998	0.28	0
7	1999	0.28	0
7	2000	0.27	0
7	2001	0.27	0
7	2002	0.26	0
7	2004	0.234	0
7	2006	0.259	0
7	2008	0.262	0
7	2010	0.233	0
8	1920	3.3	1
8	1921	4.3	1
8	1922	4.4	1
8	1923	3.5	1
8	1924	3.3	1
8	1925	3.6	1
8	1926	3	1
8	1927	2.8	1
8	1928	2.7	1
8	1929	2.7	1
8	1930	2.6	1
8	1931	2.6	1
8	1932	2.4	1
8	1933	2.5	1
8	1934	2.6	1
8	1935	2.6	1
8	1936	2.8	1
8	1937	2.7	1
8	1938	3	1
8	1939	3	1
8	1940	3.1	1
8	1941	2.6	1
8	1942	2.7	1
8	1943	2.3	1
8	1944	1.3	1
8	1945	2.3	1
8	1946	3.3	1
8	1947	3.9	1
8	1948	4	1
8	1949	4.4	1
8	1950	4.4	1
8	1951	4.3	1
8	1952	4.2	1
8	1953	4.3	1
8	1954	4.2	1
8	1955	4.3	1
8	1956	4.3	1
8	1957	4.4	1
8	1958	4.6	1
8	1959	4.7	1
8	1960	4.7	1
8	1961	4.8	1
8	1962	4.9	1
8	1963	5.1	1
8	1964	5.1	1
8	1965	5.3	1
8	1966	5.6	1
8	1967	5.7	1
8	1968	5.9	1
8	1969	6	1
8	1970	6.3	1
8	1971	6.4	1
8	1972	6.6	1
8	1973	7	1
8	1974	7.3	1
8	1975	7.5	1
8	1976	7.9	1
8	1977	8.1	1
8	1978	8.4	1
8	1979	8.3	1
8	1980	8.1	1
8	1981	7.1	1
8	1982	8.6	1
8	1983	9	1
8	1984	9.5	1
8	1985	9.7	1
8	1986	9.9	1
8	1987	9.6	1
8	1988	9.1	1
8	1989	8.7	1
8	1990	8.3	1
8	1991	8	1
8	1992	7.1	1
8	1993	6.7	1
8	1994	9.3	1
8	1995	8.8	1
8	1998	0.376	0
8	2000	0.35	0
8	2004	0.386	0
8	2006	0.4	0
8	2008	0.397	0
8	2009	0.319	0
9	1920	0.4	1
9	1921	0.8	1
9	1922	1	1
9	1923	0.6	1
9	1924	0.9	1
9	1925	0.9	1
9	1926	1	1
9	1927	1	1
9	1928	1	1
9	1929	1	1
9	1930	0.9	1
9	1931	0.8	1
9	1932	0.8	1
9	1933	0.8	1
9	1934	0.8	1
9	1940	1.2	1
9	1951	3.1	1
9	1952	4	1
9	1953	4	1
9	1954	4.4	1
9	1955	4.7	1
9	1956	5	1
9	1957	5.5	1
9	1958	5.2	1
9	1959	5.6	1
9	1951	3.1	1
9	1952	4	1
9	1953	4	1
9	1954	4.4	1
9	1955	4.7	1
9	1956	5	1
9	1957	5.5	1
9	1958	5.2	1
9	1959	5.6	1
9	1960	5.8	1
9	1961	6.1	1
9	1962	6	1
9	1963	5.7	1
9	1964	5.8	1
9	1965	6.5	1
9	1966	7.2	1
9	1967	7.2	1
9	1968	7.5	1
9	1969	7	1
9	1970	7.5	1
9	1971	8	1
9	1972	8.6	1
9	1973	7.7	1
9	1974	7.7	1
9	1975	8.4	1
9	1976	8.6	1
9	1977	8.4	1
9	1978	8.3	1
9	1979	8.5	1
9	1980	9.4	1
9	1981	9.2	1
9	1982	8.7	1
9	1983	8.2	1
9	1984	9	1
9	1985	8.9	1
9	1986	8.9	1
9	1987	8.9	1
9	1988	8.7	1
9	1989	8.9	1
9	1990	9.4	1
9	1991	8.7	1
9	1992	8.5	1
9	1993	9	1
9	1994	9.3	1
9	1995	9	1
9	1996	6.9	1
9	1997	7.2	1
9	1998	7.2	1
9	1999	7.5	1
9	2000	7	1
9	2001	6.8	1
9	2002	6.5	1
9	2003	6	1
9	2004	4.8	1
9	2005	4.4	1
9	2006	6	1
9	2007	5.7	1
9	2008	5.5	1
9	2009	5	1
9	2010	4.5	1
9	2011	4.2	1
9	2012	3.3	1
9	1994	0.355	0
9	2000	0.302	0
9	2003	0.304	0
9	2009	0.265	0
10	1932	1.3	1
10	1933	1.6	1
10	1934	1.9	1
10	1935	1.3	1
10	1936	1.1	1
10	1937	1.2	1
10	1938	1.3	1
10	1939	0.9	1
10	1940	1.6	1
10	1941	2	1
10	1942	2.3	1
10	1943	2.2	1
10	1944	2.3	1
10	1945	3.4	1
10	1946	5.1	1
10	1947	4.8	1
10	1948	4.4	1
10	1949	3.9	1
10	1950	4.1	1
10	1951	3.8	1
10	1952	3.8	1
10	1953	4.3	1
10	1954	3.8	1
10	1955	3.9	1
10	1956	4.4	1
10	1957	5	1
10	1958	4.9	1
10	1959	4.8	1
10	1960	4.7	1
10	1961	5.1	1
10	1962	5.3	1
10	1963	5.5	1
10	1964	4.5	1
10	1965	5.1	1
10	1966	5.5	1
10	1967	5.6	1
10	1968	5.1	1
10	1969	4.5	1
10	1970	5.1	1
10	1971	5	1
10	1972	5.6	1
10	1973	5.6	1
10	1974	6.3	1
10	1975	6	1
10	1976	6.2	1
10	1977	5.8	1
10	1978	6	1
10	1979	6.3	1
10	1980	6.3	1
10	1981	6.6	1
10	1982	6.7	1
10	1983	6.9	1
10	1984	7	1
10	1985	6.7	1
10	1986	6.6	1
10	1987	6.6	1
10	1988	6.3	1
10	1989	6	1
10	1990	5.9	1
10	1991	5.9	1
10	1992	5.6	1
10	1993	5.3	1
10	1994	5.2	1
10	1995	5	1
10	1987	0.33	0
10	1988	0.325	0
10	1989	0.319	0
10	1990	0.302	0
10	1991	0.298	0
10	1992	0.283	0
10	1993	0.262	0
10	1994	0.264	0
10	1995	0.265	0
10	1996	0.274	0
10	1997	0.268	0
10	1998	0.246	0
10	1999	0.25	0
10	2000	0.224	0
10	2001	0.229	0
10	2002	0.211	0
10	2003	0.219	0
10	2004	0.198	0
10	2005	0.192	0
10	2006	0.188	0
10	2007	0.19	0
10	2008	0.176	0
10	2009	0.154	0
10	2010	0.142	0
10	2011	0.143	0
10	2012	0.138	0
11	1920	1.8	1
11	1921	1.7	1
11	1922	1.6	1
11	1923	1.8	1
11	1924	1.8	1
11	1925	2	1
11	1926	2	1
11	1927	2.1	1
11	1928	2.2	1
11	1929	2.4	1
11	1930	2.5	1
11	1931	2.8	1
11	1932	2.9	1
11	1933	3	1
11	1934	3.3	1
11	1935	3.3	1
11	1936	3.4	1
11	1937	3.5	1
11	1938	3.8	1
11	1939	4	1
11	1940	4	1
11	1941	3.4	1
11	1942	3.4	1
11	1943	4.1	1
11	1944	4.4	1
11	1945	4.3	1
11	1946	5.4	1
11	1947	5.7	1
11	1948	6	1
11	1949	6.8	1
11	1950	6.8	1
11	1951	7.7	1
11	1952	7.3	1
11	1953	7.1	1
11	1954	6.9	1
11	1955	7.3	1
11	1956	6.8	1
11	1957	6.6	1
11	1958	6.6	1
11	1959	6.9	1
11	1960	7.2	1
11	1961	7.5	1
11	1962	7.4	1
11	1963	7.8	1
11	1964	7.5	1
11	1965	7.4	1
11	1966	7.6	1
11	1967	7.7	1
11	1968	7.8	1
11	1969	8.1	1
11	1970	8.2	1
11	1971	8.2	1
11	1972	8.6	1
11	1973	9.1	1
11	1974	9.7	1
11	1975	9.6	1
11	1976	9.2	1
11	1977	8.8	1
11	1978	9.2	1
11	1979	8.9	1
11	1980	8.7	1
11	1981	8.3	1
11	1982	7.7	1
11	1983	7.3	1
11	1984	7	1
11	1985	6.8	1
11	1986	6.4	1
11	1987	6.1	1
11	1988	6	1
11	1989	6.1	1
11	1990	6.2	1
11	1991	6.6	1
11	1992	6.3	1
11	1993	5.9	1
11	1994	6.1	1
11	1995	6.4	1
11	1973	0.456	0
11	1985	0.345	0
11	1986	0.315	0
11	1987	0.305	0
11	1988	0.285	0
11	1989	0.295	0
11	1990	0.3	0
11	1991	0.285	0
11	1992	0.3	0
11	1993	0.285	0
11	1994	0.28	0
11	1998	0.33	0
11	2002	0.27	0
11	2007	0.29	0
12	1967	5.4	1
12	1968	5.5	1
12	1969	5.9	1
12	1970	6	1
12	1971	6.2	1
12	1972	6.4	1
12	1973	7.1	1
12	1974	7.2	1
12	1975	6.6	1
12	1976	6.4	1
12	1977	6.2	1
12	1978	6.5	1
12	1979	6.2	1
12	1980	5.6	1
12	1981	6.2	1
12	1982	6.2	1
12	1983	6.4	1
12	1984	6.6	1
12	1985	6.4	1
12	1986	6.3	1
12	1987	6.4	1
12	1988	5.3	1
12	1989	4.7	1
12	1990	4.7	1
12	1991	4.5	1
12	1992	4.4	1
12	1993	4.1	1
12	1994	4.1	1
12	1995	3.5	1
12	1996	0.245	0
12	2000	0.241	0
12	2002	0.219	0
12	2004	0.216	0
12	2006	0.195	0
12	2008	0.187	0
12	2009	0.203	0
12	2010	0.185	0
13	1905	0.2	1
13	1910	0.3	1
13	1915	0.5	1
13	1920	0.7	1
13	1921	1.1	1
13	1923	1.1	1
13	1926	1.4	1
13	1928	1.4	1
13	1931	1.2	1
13	1933	1.2	1
13	1936	1.5	1
13	1938	1.5	1
13	1941	1.8	1
13	1943	1.8	1
13	1946	1.8	1
13	1948	1.8	1
13	1951	2.6	1
13	1953	2.6	1
13	1956	3	1
13	1957	3.2	1
13	1958	3.3	1
13	1959	3.4	1
13	1960	3.5	1
13	1961	3.7	1
13	1962	4	1
13	1963	4	1
13	1964	4.1	1
13	1965	4.2	1
13	1966	4.5	1
13	1967	4.6	1
13	1968	4.7	1
13	1969	4.7	1
13	1970	4.7	1
13	1971	4.7	1
13	1972	4.9	1
13	1973	5.3	1
13	1974	5.7	1
13	1975	5.7	1
13	1976	5.7	1
13	1977	5.7	1
13	1978	5.6	1
13	1979	6	1
13	1980	6.1	1
13	1981	6.1	1
13	1982	6.2	1
13	1983	6.2	1
13	1984	6.3	1
13	1985	6.3	1
13	1986	6.2	1
13	1987	6	1
13	1988	5.6	1
13	1989	5.6	1
13	1990	5.2	1
13	1991	5.1	1
13	1992	5	1
13	1993	5	1
13	1994	5.1	1
13	1995	5.1	1
13	1996	5	1
13	1997	5	1
13	1998	5.1	1
13	1999	5.4	1
13	2000	5.6	1
13	2001	5.7	1
13	2002	5.8	1
13	2003	5.6	1
13	2004	5.4	1
13	2005	5	1
13	2006	5.1	1
13	2007	5	1
13	2008	4.9	1
13	2009	4.8	1
13	2010	4.7	1
13	1980	0.355	0
13	1983	0.317	0
13	1986	0.291	0
13	1990	0.278	0
13	1993	0.257	0
13	1994	0.254	0
13	1995	0.256	0
13	1996	0.264	0
13	1997	0.252	0
13	1998	0.247	0
13	1999	0.247	0
13	2000	0.244	0
13	2001	0.241	0
13	2002	0.24	0
13	2003	0.242	0
13	2005	0.223	0
13	2006	0.23	0
13	2007	0.224	0
13	2008	0.224	0
13	2009	0.233	0
13	2010	0.231	0
13	2011	0.225	0
13	2012	0.221	0
14	1920	1.6	1
14	1921	1.7	1
14	1922	1.8	1
14	1923	2	1
14	1924	2.1	1
14	1925	2	1
14	1926	2	1
14	1927	2.1	1
14	1928	2.2	1
14	1929	2.2	1
14	1930	2	1
14	1931	2	1
14	1932	2.1	1
14	1933	2.2	1
14	1934	2.3	1
14	1935	2.4	1
14	1936	2.4	1
14	1937	2.5	1
14	1938	2.5	1
14	1939	2.9	1
14	1940	3.1	1
14	1941	3.1	1
14	1942	3.2	1
14	1943	3.2	1
14	1944	2.7	1
14	1945	0.9	1
14	1946	0.9	1
14	1947	1	1
14	1948	1.9	1
14	1949	2.8	1
14	1950	3.3	1
14	1951	3.7	1
14	1952	3.9	1
14	1953	4.3	1
14	1954	4.5	1
14	1955	4.5	1
14	1956	4.4	1
14	1957	4.5	1
14	1958	4.6	1
14	1959	4.8	1
14	1960	5.1	1
14	1961	5.6	1
14	1962	5.7	1
14	1963	5.9	1
14	1964	6.2	1
14	1965	6.4	1
14	1966	6.7	1
14	1967	7	1
14	1968	7	1
14	1969	7.5	1
14	1970	7.8	1
14	1971	8.2	1
14	1972	8.6	1
14	1973	8.9	1
14	1974	9.5	1
14	1975	9.5	1
14	1976	9.4	1
14	1977	9.7	1
14	1978	9.6	1
14	1979	9.6	1
14	1980	9.4	1
14	1981	9.5	1
14	1982	9.4	1
14	1983	9.3	1
14	1984	9.2	1
14	1985	9	1
14	1986	8.8	1
14	1987	8.7	1
14	1988	8.6	1
14	1989	8.6	1
14	1990	8.8	1
14	1991	8.9	1
14	1992	8.8	1
14	1993	8.8	1
14	1994	8.8	1
14	1995	8.8	1
14	1996	9.1	1
14	1997	8.5	1
14	1998	8.7	1
14	1999	8.5	1
14	2000	8.3	1
14	2001	8.1	1
14	2002	7.9	1
14	2003	7.6	1
14	2004	7.4	1
14	2005	7.2	1
14	2006	6.8	1
14	2007	6.5	1
14	1965	0.49	0
14	1966	0.509	0
14	1967	0.5	0
14	1968	0.47	0
14	1969	0.473	0
14	1970	0.466	0
14	1971	0.461	0
14	1972	0.466	0
14	1973	0.467	0
14	1974	0.478	0
14	1975	0.457	0
14	1976	0.453	0
14	1977	0.451	0
14	1978	0.455	0
14	1979	0.443	0
14	1980	0.423	0
14	1981	0.431	0
14	1982	0.428	0
14	1983	0.398	0
14	1984	0.398	0
14	1985	0.392	0
14	1986	0.376	0
14	1987	0.375	0
14	1988	0.372	0
14	1989	0.287	0
14	1990	0.285	0
14	1991	0.278	0
14	1992	0.271	0
14	1993	0.247	0
14	1994	0.245	0
14	1995	0.282	0
14	1996	0.271	0
14	1997	0.287	0
14	1998	0.276	0
14	1999	0.262	0
14	2000	0.27	0
14	2001	0.244	0
14	2002	0.24	0
14	2003	0.277	0
14	2004	0.264	0
14	2005	0.242	0
14	2006	0.238	0
14	2007	0.241	0
14	2008	0.218	0
14	2009	0.234	0
14	2010	0.195	0
14	2011	0.201	0
15	1923	1.1	1
15	1924	1.4	1
15	1925	1.1	1
15	1926	1.3	1
15	1927	1.4	1
15	1928	1.4	1
15	1929	1.6	1
15	1930	1.8	1
15	1931	1.7	1
15	1932	1.8	1
15	1933	1.8	1
15	1934	1.8	1
15	1935	1.9	1
15	1936	1.8	1
15	1937	2	1
15	1938	2.1	1
15	1939	2.3	1
15	1946	1.3	1
15	1947	2.1	1
15	1948	2.1	1
15	1949	2.4	1
15	1950	3.1	1
15	1951	3.2	1
15	1952	3.6	1
15	1953	3.8	1
15	1954	4.2	1
15	1955	4.3	1
15	1956	4.7	1
15	1957	4.8	1
15	1958	4.6	1
15	1959	4.6	1
15	1960	4.7	1
15	1961	4.9	1
15	1962	5	1
15	1963	5.2	1
15	1964	4.4	1
15	1965	5.6	1
15	1966	4.3	1
15	1967	5	1
15	1968	5.5	1
15	1969	4.8	1
15	1970	5.4	1
15	1971	5.6	1
15	1972	6.1	1
15	1973	6.5	1
15	1974	6.4	1
15	1975	6.4	1
15	1976	6	1
15	1977	7	1
15	1978	6	1
15	1979	6.8	1
15	1980	5.7	1
15	1981	5.2	1
15	1982	5.4	1
15	1983	5.6	1
15	1984	3.8	1
15	1985	3.8	1
15	1986	3.8	1
15	1987	3.7	1
15	1988	3.7	1
15	1989	3.7	1
15	1990	3.9	1
15	1991	4.1	1
15	1992	3.9	1
15	1993	3.5	1
15	1994	3.6	1
15	1995	3.7	1
15	1966	0.61	0
15	1967	0.6	0
15	1970	0.59	0
15	1971	0.55	0
15	1975	0.53	0
15	1978	0.48	0
15	1979	0.45	0
15	1980	0.43	0
15	1981	0.42	0
15	1982	0.37	0
15	1983	0.42	0
15	1984	0.39	0
15	1985	0.39	0
15	1986	0.38	0
15	1987	0.37	0
15	1988	0.33	0
15	1989	0.33	0
15	1990	0.37	0
15	1991	0.38	0
15	1992	0.37	0
15	1993	0.36	0
15	1994	0.37	0
15	1995	0.36	0
15	1996	0.36	0
15	1997	0.36	0
15	1998	0.35	0
15	1999	0.34	0
15	2000	0.32	0
15	2001	0.288	0
15	2002	0.276	0
15	2003	0.267	0
15	2004	0.254	0
15	2005	0.252	0
15	2006	0.252	0
15	2007	0.231	0
15	2008	0.233	0
15	2009	0.226	0
15	2010	0.209	0
15	2011	0.208	0
16	1920	1.6	1
16	1921	1.2	1
16	1922	1.3	1
16	1923	1.5	1
16	1924	1.6	1
16	1925	1.8	1
16	1926	1.8	1
16	1927	1.8	1
16	1928	1.8	1
16	1929	1.9	1
16	1930	1.6	1
16	1931	1.2	1
16	1932	1	1
16	1933	1	1
16	1934	1.1	1
16	1935	1.4	1
16	1936	1.7	1
16	1937	1.9	1
16	1938	2.1	1
16	1939	2.1	1
16	1940	1.9	1
16	1941	2	1
16	1942	2.3	1
16	1943	2.3	1
16	1944	2.5	1
16	1945	2.6	1
16	1946	3.4	1
16	1947	4.3	1
16	1948	3.4	1
16	1949	3.4	1
16	1950	4	1
16	1951	4.3	1
16	1952	4.1	1
16	1953	4	1
16	1954	4.4	1
16	1955	4.8	1
16	1956	4.8	1
16	1957	5	1
16	1958	4.6	1
16	1959	4.4	1
16	1960	5.3	1
16	1961	5.3	1
16	1962	5.5	1
16	1963	5.9	1
16	1964	6	1
16	1965	6.3	1
16	1966	6.9	1
16	1967	6.8	1
16	1968	6.8	1
16	1969	7	1
16	1970	7.1	1
16	1971	7.2	1
16	1972	7.3	1
16	1973	7.4	1
16	1974	7.5	1
16	1975	7.9	1
16	1976	7.7	1
16	1977	7.9	1
16	1978	7.7	1
16	1979	7.4	1
16	1980	7.2	1
16	1981	7.3	1
16	1982	7.1	1
16	1983	7	1
16	1984	7	1
16	1985	6.3	1
16	1986	5.8	1
16	1987	5.8	1
16	1988	5.8	1
16	1989	4.6	1
16	1990	4.8	1
16	1991	4.1	1
16	1992	3.5	1
16	1993	3.4	1
16	1994	3.3	1
16	1995	3.2	1
16	1996	3.5	1
16	1997	3.3	1
16	1998	3.1	1
16	1999	2.9	1
16	2000	2.9	1
16	2001	2.4	1
16	2002	2.5	1
16	2003	2.1	1
16	2004	2	1
16	2005	2.1	1
16	2006	2	1
16	2007	2	1
16	2008	2.1	1
16	2009	2	1
16	1976	0.36	0
16	1981	0.32	0
16	1983	0.33	0
16	1984	0.32	0
16	1985	0.3	0
16	1986	0.3	0
16	1987	0.3	0
16	1988	0.29	0
16	1989	0.27	0
16	1990	0.28	0
16	1991	0.26	0
16	1992	0.27	0
16	1993	0.27	0
16	1994	0.27	0
16	1995	0.27	0
16	1996	0.26	0
16	1997	0.26	0
16	1998	0.25	0
16	1999	0.26	0
16	2000	0.25	0
16	2001	0.25	0
16	2002	0.25	0
16	2003	0.23	0
16	2004	0.22	0
16	2005	0.225	0
16	2006	0.207	0
16	2007	0.181	0
16	2012	0.165	0
17	1927	0.7	1
17	1928	0.7	1
17	1929	0.8	1
17	1930	0.8	1
17	1931	0.7	1
17	1932	0.8	1
17	1933	0.8	1
17	1934	0.8	1
17	1935	0.8	1
17	1936	0.9	1
17	1937	1.1	1
17	1938	1.1	1
17	1939	1.1	1
17	1940	1.2	1
17	1941	0.9	1
17	1942	0.7	1
17	1943	0.7	1
17	1944	0.4	1
17	1945	0.6	1
17	1946	1.5	1
17	1947	1.7	1
17	1948	1.7	1
17	1949	1.6	1
17	1950	1.4	1
17	1951	1.4	1
17	1952	1.5	1
17	1953	1.4	1
17	1954	1.5	1
17	1955	1.5	1
17	1956	1.4	1
17	1957	1.5	1
17	1958	1.5	1
17	1959	1.5	1
17	1960	1.5	1
17	1961	1.5	1
17	1962	1.5	1
17	1963	1.4	1
17	1964	1.3	1
17	1965	1.5	1
17	1966	1.5	1
17	1967	1.6	1
17	1968	1.8	1
17	1969	1.9	1
17	1970	1.8	1
17	1971	1.7	1
17	1972	1.8	1
17	1973	1.8	1
17	1974	1.7	1
17	1975	1.7	1
17	1976	1.6	1
17	1977	1.8	1
17	1978	1.7	1
17	1979	1.9	1
17	1980	2	1
17	1981	1.8	1
17	1982	1.8	1
17	1983	1.9	1
17	1984	2.1	1
17	1985	2.3	1
17	1986	2.6	1
17	1987	2.7	1
17	1988	2.8	1
17	1989	2.8	1
17	1990	2.8	1
17	1991	2.9	1
17	1992	2.7	1
17	1993	2.8	1
17	1994	2.6	1
17	1995	2.7	1
17	1996	2.8	1
17	1997	2.5	1
17	1998	2.8	1
17	1999	2.8	1
17	2000	2.8	1
17	2001	2.7	1
17	2002	2.6	1
17	2003	2.6	1
17	2004	3	1
17	2005	2.6	1
17	2006	2.9	1
17	2007	2.4	1
17	2008	2.8	1
17	2009	2.7	1
17	2010	2.5	1
17	2011	2.3	1
17	1973	0.41	0
17	1974	0.42	0
17	1975	0.4	0
17	1976	0.4	0
17	1977	0.37	0
17	1978	0.38	0
17	1979	0.38	0
17	1980	0.36	0
17	1981	0.35	0
17	1982	0.37	0
17	1983	0.37	0
17	1984	0.38	0
17	1985	0.37	0
17	1986	0.35	0
17	1987	0.36	0
17	1988	0.38	0
17	1989	0.36	0
17	1990	0.35	0
17	1991	0.34	0
17	1992	0.35	0
17	1993	0.37	0
17	1994	0.33	0
17	1995	0.33	0
17	1996	0.33	0
17	1997	0.34	0
17	1998	0.33	0
17	1999	0.32	0
17	2000	0.32	0
17	2001	0.3	0
17	2002	0.29	0
17	2003	0.26	0
17	2004	0.26	0
17	2005	0.25	0
17	2006	0.24	0
17	2007	0.22	0
17	2008	0.21	0
17	2009	0.21	0
17	2010	0.19	0
17	2011	0.17	0
17	2012	0.16	0
18	1925	1	1
18	1929	1.3	1
18	1933	0.9	1
18	1937	0.9	1
18	1949	3.2	1
18	1953	4.6	1
18	1957	6.1	1
18	1960	6.2	1
18	1961	6.9	1
18	1962	7.2	1
18	1963	7.1	1
18	1964	6.1	1
18	1965	6.7	1
18	1966	7.4	1
18	1967	7.1	1
18	1968	7.6	1
18	1969	8	1
18	1970	8	1
18	1971	7.7	1
18	1972	9.1	1
18	1973	8.3	1
18	1974	8.7	1
18	1975	8.8	1
18	1976	9.4	1
18	1977	9.4	1
18	1978	9.4	1
18	1979	9.5	1
18	1980	9.6	1
18	1981	9.1	1
18	1982	9.2	1
18	1983	8.6	1
18	1984	8.8	1
18	1985	9.2	1
18	1986	9.7	1
18	1987	10.1	1
18	1988	9.2	1
18	1989	9.3	1
18	1990	9.9	1
18	1991	10.7	1
18	1992	9.1	1
18	1993	9.7	1
18	1994	8.9	1
18	1995	9.3	1
18	1996	0.315	0
18	2001	0.276	0
18	2004	0.263	0
18	2009	0.238	0
19	1940	0.7	1
19	1941	0.9	1
19	1942	1.1	1
19	1943	1.1	1
19	1944	1.1	1
19	1945	1.2	1
19	1946	1.3	1
19	1947	1.5	1
19	1948	1.6	1
19	1949	1.7	1
19	1950	1.7	1
19	1951	1.7	1
19	1952	1.9	1
19	1953	1.9	1
19	1954	1.9	1
19	1955	2	1
19	1956	2.2	1
19	1957	2.2	1
19	1958	2.4	1
19	1959	2.5	1
19	1960	2.7	1
19	1961	2.4	1
19	1962	2.5	1
19	1963	2.9	1
19	1964	3	1
19	1965	3.2	1
19	1966	3.4	1
19	1967	3.5	1
19	1968	3.7	1
19	1969	3.7	1
19	1970	4	1
19	1971	4	1
19	1972	4.2	1
19	1973	4.5	1
19	1974	4.7	1
19	1975	4.8	1
19	1976	4.6	1
19	1977	4.9	1
19	1978	4.9	1
19	1979	4.6	1
19	1980	4.5	1
19	1981	4.7	1
19	1982	4.8	1
19	1983	5	1
19	1984	4.9	1
19	1985	4.9	1
19	1986	4.9	1
19	1987	5.3	1
19	1988	5.1	1
19	1989	5.1	1
19	1990	5.4	1
19	1991	5.5	1
19	1992	5.7	1
19	1993	5.8	1
19	1994	6	1
19	1995	5.5	1
19	1987	0.19	0
19	1996	0.195	0
19	1999	0.206	0
19	2006	0.186	0
20	1920	0.2	1
20	1921	0.5	1
20	1922	0.6	1
20	1923	0.7	1
20	1924	1	1
20	1925	0.9	1
20	1926	1	1
20	1927	1	1
20	1928	0.9	1
20	1929	0.9	1
20	1930	0.7	1
20	1931	0.6	1
20	1932	0.5	1
20	1933	0.5	1
20	1934	0.5	1
20	1935	0.5	1
20	1960	4.3	1
20	1961	4.5	1
20	1962	4.5	1
20	1963	4.3	1
20	1964	4.4	1
20	1965	4.5	1
20	1966	4.9	1
20	1967	4.7	1
20	1968	4.7	1
20	1969	4.8	1
20	1970	4.7	1
20	1971	4.7	1
20	1972	4.8	1
20	1973	4.9	1
20	1974	5	1
20	1975	5.2	1
20	1976	5.3	1
20	1977	5.4	1
20	1978	5.6	1
20	1979	5.6	1
20	1980	5.7	1
20	1981	5.9	1
20	1982	6	1
20	1983	5.9	1
20	1984	5.8	1
20	1985	5.8	1
20	1986	5.7	1
20	1987	4.6	1
20	1988	4.9	1
20	1989	5	1
20	1990	5	1
20	1991	3.6	1
20	1992	4.3	1
20	1993	5.5	1
20	1994	5.7	1
20	1995	6.3	1
21	1920	1	1
21	1921	1	1
21	1922	1.1	1
21	1923	1.2	1
21	1924	1.1	1
21	1925	1	1
21	1926	0.9	1
21	1927	1	1
21	1928	1.2	1
21	1929	1.3	1
21	1930	1.4	1
21	1931	1.3	1
21	1932	1.4	1
21	1933	1.3	1
21	1934	1.2	1
21	1935	1.1	1
21	1940	1	1
21	1941	1.1	1
21	1942	1.1	1
21	1943	1.3	1
21	1944	1.3	1
21	1945	1.3	1
21	1946	1.4	1
21	1947	1.5	1
21	1948	1.3	1
21	1949	1.4	1
21	1950	1.2	1
21	1951	1.3	1
21	1952	1.5	1
21	1953	1.7	1
21	1954	1.8	1
21	1955	2	1
21	1956	1.9	1
21	1957	2.3	1
21	1958	2.8	1
21	1959	2.9	1
21	1960	3.1	1
21	1961	3.4	1
21	1962	3.7	1
21	1963	4.1	1
21	1964	4.4	1
21	1965	4.8	1
21	1966	5	1
21	1967	5.3	1
21	1968	5.4	1
21	1969	5.4	1
21	1970	5.6	1
21	1971	5.7	1
21	1972	5.9	1
21	1973	6.2	1
21	1974	6.6	1
21	1975	6.3	1
21	1976	6.6	1
21	1977	6.9	1
21	1978	6.4	1
21	1979	7.1	1
21	1980	6.9	1
21	1981	6.3	1
21	1982	6.6	1
21	1983	6.7	1
21	1984	6.9	1
21	1985	7.3	1
21	1986	7.1	1
21	1987	7.2	1
21	1988	6.9	1
21	1989	7	1
21	1990	7.2	1
21	1991	7.3	1
21	1992	6.9	1
21	1993	6.3	1
21	1994	6.8	1
21	1995	6.3	1
21	1996	6	1
21	1997	6.5	1
21	1998	7.2	1
21	1999	7	1
21	2000	7	1
21	2001	7.1	1
21	2002	7	1
21	2003	7	1
21	2004	7	1
21	2005	6.8	1
21	2006	6.6	1
21	2007	6.4	1
21	2008	6.4	1
21	2009	5.7	1
21	2010	5.1	1
21	1985	0.41	0
21	1987	0.384	0
21	1989	0.359	0
[truncated: 477 more rows]
