# Supplementary material for: The influence of societal individualism on a century of tobacco use: modelling the prevalence of smoking
Source: BMC Public Health. 2015 Dec 22;15:1280. doi: 10.1186/s12889-015-2576-6 (PMC4688941; doi:10.1186/s12889-015-2576-6)
Supplement: Additional file 3 — Proxy data: articles published on the health effects of smoking. CSV which contains three columns: year (t), number of articles published in year t, and cumulative number of articles published up to and including year t (n(t)). (CSV 1 kb) [file 12889_2015_2576_MOESM3_ESM.csv]

1849	1	1
1897	1	2
1934	1	3
1941	1	4
1943	1	5
1946	1	6
1949	1	7
1950	8	15
1951	7	22
1952	6	28
1953	4	32
1954	7	39
1955	9	48
1956	9	57
1957	13	70
1958	9	79
1959	12	91
1960	16	107
1961	15	122
1962	19	141
1963	27	168
1964	34	202
1965	33	235
1966	29	264
1967	15	279
1968	22	301
1969	21	322
1970	20	342
1971	29	371
1972	33	404
1973	40	444
1974	41	485
1975	42	527
1976	50	577
1977	41	618
1978	67	685
1979	74	759
1980	77	836
1981	90	926
1982	76	1002
1983	89	1091
1984	85	1176
1985	95	1271
1986	121	1392
1987	124	1516
1988	149	1665
1989	184	1849
1990	185	2034
1991	181	2215
1992	204	2419
1993	224	2643
1994	203	2846
1995	210	3056
1996	220	3276
1997	244	3520
1998	285	3805
1999	288	4093
2000	289	4382
2001	305	4687
2002	352	5039
2003	344	5383
2004	407	5790
2005	442	6232
2006	523	6755
2007	487	7242
2008	529	7771
2009	547	8318
2010	555	8873
2011	553	9426
2012	639	10065
2013	526	10591
