# Supplementary material for: The influence of societal individualism on a century of tobacco use: modelling the prevalence of smoking
Source: BMC Public Health. 2015 Dec 22;15:1280. doi: 10.1186/s12889-015-2576-6 (PMC4688941; doi:10.1186/s12889-015-2576-6)
Supplement: Additional file 4 — Matlab data files and simulation code. Matlab data files and simulation code used in preparation of this manuscript. (ZIP 21 kb) [file 12889_2015_2576_MOESM4_ESM.zip]

Archive with 9 entries (9 files):
- Code_for_sharing_v2 (BMC)/Articles_Scopus.mat
- Code_for_sharing_v2 (BMC)/Master_Code_smoking.m
- Code_for_sharing_v2 (BMC)/multi_NLLS_smk2.m
- Code_for_sharing_v2 (BMC)/multi_OBJ_all_smk2.m
- Code_for_sharing_v2 (BMC)/multi_OBJ_smk2.m
- Code_for_sharing_v2 (BMC)/multi_smk.m
- Code_for_sharing_v2 (BMC)/RawCandP.mat
- Code_for_sharing_v2 (BMC)/read_me.txt
- Code_for_sharing_v2 (BMC)/USPop.mat
