# Supplementary material for: The influence of societal individualism on a century of tobacco use: modelling the prevalence of smoking
Source: BMC Public Health. 2015 Dec 22;15:1280. doi: 10.1186/s12889-015-2576-6 (PMC4688941; doi:10.1186/s12889-015-2576-6)
Supplement: Additional file 4 — Matlab data files and simulation code. Matlab data files and simulation code used in preparation of this manuscript. (ZIP 21 kb) [file 12889_2015_2576_MOESM4_ESM.zip › Code_for_sharing_v2 (BMC)/multi_OBJ_all_smk2.m]

% Solve ODE for all countries and output the solution as a vector.
function Y = multi_OBJ_all_smk2(p, T)
global Tx Lparam obj_param n tot_obs

Y = zeros(tot_obs,1);
for i=1:n
    param = Lparam(i,:);
    param(obj_param) = p;
    
    [t,y] = ode45(@multi_smk, Tx{i,2}(:,1), param);
    
    idx = find(Y==0,1);
    
    Y(idx:idx-1+length(Tx{i,2})) = y(:,1);
end
