# Supplementary material for: The influence of societal individualism on a century of tobacco use: modelling the prevalence of smoking
Source: BMC Public Health. 2015 Dec 22;15:1280. doi: 10.1186/s12889-015-2576-6 (PMC4688941; doi:10.1186/s12889-015-2576-6)
Supplement: Additional file 4 — Matlab data files and simulation code. Matlab data files and simulation code used in preparation of this manuscript. (ZIP 21 kb) [file 12889_2015_2576_MOESM4_ESM.zip › Code_for_sharing_v2 (BMC)/multi_OBJ_smk2.m]

% Solve ODE for a single country and output the solution.
function Y = multi_OBJ_smk2(p, T)
global country Lparam obj_param

param = Lparam(country,:);
param(obj_param) = p;

[t,y] = ode45(@multi_smk, T, param);

Y = y(:,1);
