# Supplementary material for: The influence of societal individualism on a century of tobacco use: modelling the prevalence of smoking
Source: BMC Public Health. 2015 Dec 22;15:1280. doi: 10.1186/s12889-015-2576-6 (PMC4688941; doi:10.1186/s12889-015-2576-6)
Supplement: Additional file 4 — Matlab data files and simulation code. Matlab data files and simulation code used in preparation of this manuscript. (ZIP 21 kb) [file 12889_2015_2576_MOESM4_ESM.zip › Code_for_sharing_v2 (BMC)/read_me.txt]

Additional File 5 contains code and data for: "The influence of societal individualism on a century of tobacco use: modelling the prevalence of smoking"

Authors: J.C. Lang, D.M. Abrams, and H. De Sterck (2015)

Files (code): 
	1 - Master_Code_smoking.m: Main file that generates all the figures and tables in the main paper and appendix.
	2 - multi_NLLS_smk2.m: Supporting file that performs the fitting of the parameters to the data.
	3 - multi_OBJ_all_smk2.m: Supporting file that computes the global objective function for fitting performed by multi_NLLS_smk2.m.
	4 - multi_OBJ_smk2.m: Supporting file that computes the local objective function for fitting performed by multi_NLLS_smk2.m.
	5 - multi_smk.m: Supporting file that computes the solution to the ODE for a single country.

File dependency:
1 --uses--> 2 --uses--> 3 and 4 --uses--> 5

Files (data):
	1 - Articles_Scopus.mat: 
		- Proxy data for knowledge about health effects of smoking
		- 3 columns: [Year, No. of Articles, Cumulative No. of Articles]
	2 - RawCandP.mat: tobacco consumption and smoking prevalence data, see Master_Code_smoking.m for details.
		- Raw cigarette consumption in g per person per day (c) and  smoking prevalence (x) by country
		- 4 column cell array: [Name of Country (String), c, x, IDV]
	3 - USPop.mat:
		- 2 columns: [year, US population]

Runtime:
	- Master_Code_smoking.m runs in 3.28 minutes in Matlab R2013a on a MacMini with 2.3GHz IntelCore i7 processor and 8GB 1600 MHz DDR3 memory.
